# Supplementary material for: Na3Co2(As0.52P0.48)O4(As0.95P0.05)2O7
Source: Acta Crystallogr Sect E Struct Rep Online. 2013 Nov 30;69(Pt 12):i85–6. doi: 10.1107/S1600536813032029 (PMC3884975; doi:10.1107/S1600536813032029)
Supplement: Supplementary file 1 [file e-69-00i85-sup1.cif]

##############################################################################
#                                                                            #
# This CIF contains the data in a paper accepted for publication in          #
# Acta Crystallographica Section E. It conforms to the requirements of       #
# Notes for Authors for Acta Crystallographica Section E, and has been       #
# peer reviewed under the auspices of the IUCr Commission on Journals.       #
#                                                                            #
# Full details of the Crystallographic Information File format               #
# are given in the paper "The Crystallographic Information File (CIF):       #
# a New Standard Archive File for Crystallography" by S. R. Hall, F. H.      #
# Allen and I. D. Brown [Acta Cryst. (1991), A47, 655-685].                  #
#                                                                            #
# The current version of the core CIF dictionary is obtainable from          #
# ftp://ftp.iucr.org/pub/cif_core.dic.                                       #
#                                                                            #
# Software is freely available for graphical display of the structure(s)     #
# in this CIF. For information consult the CIF software page                 #
# http://www.iucr.org/resources/cif/software.                                #
#                                                                            #
# This file may be used for bona fide research purposes within the           #
# scientific community so long as proper attribution is given to the journal # 
# article from which it was obtained.                                        #
#                                                                            #
##############################################################################
data_I
_audit_creation_method     SHELXL-97
_journal_date_recd_electronic     2013-11-15
_journal_date_accepted     2013-11-23
_journal_name_full     'Acta Crystallographica, Section E'
_journal_year     2013
_journal_volume     69
_journal_issue     12
_journal_page_first     i85
_journal_page_last     i86
_journal_paper_category     QI
_journal_paper_doi     10.1107/S1600536813032029
_journal_coeditor_code     BR2232
_publ_contact_author_name     'Prof. M. F. Zid'
_publ_contact_author_address
;
  Laboratoire de Mat\'eriaux et Cristallochimie, Facult\'e des Sciences de
 Tunis, Universit\'e de Tunis ElManar, 2092 Manar II Tunis, Tunisia
;
_publ_contact_author_email     'faouzi.zid@fst.rnu.tn'
_publ_contact_author_fax     '216 71 88 34 24'
_publ_contact_author_phone     '216 71 87 26 00'
_publ_section_title
;
Na~3~Co~2~(As~0.52~P~0.48~)O~4~(As~0.95~P~0.05~)~2~O~7~
;
loop_
    _publ_author_name
    _publ_author_address
    'Ben Smida, Youssef'
;
  Laboratoire de Mat\'eriaux et Cristallochimie,
  Facult\'e des Sciences de Tunis, Universit\'e de Tunis ElManar,
  2092 Manar II Tunis, Tunisia
;
    'Guesmi, Abderrahmen'
;
  Laboratoire de Mat\'eriaux et Cristallochimie,
  Facult\'e des Sciences de Tunis, Universit\'e de Tunis ElManar,
  2092 Manar II Tunis, Tunisia
;
    'Zid, Mohamed Faouzi'
;
  Laboratoire de Mat\'eriaux et Cristallochimie,
  Facult\'e des Sciences de Tunis, Universit\'e de Tunis ElManar,
  2092 Manar II Tunis, Tunisia
;
    'Driss, Ahmed'
;
  Laboratoire de Mat\'eriaux et Cristallochimie,
  Facult\'e des Sciences de Tunis, Universit\'e de Tunis ElManar,
  2092 Manar II Tunis, Tunisia
;
_database_code_depnum_ccdc_archive     'CCDC 973409'
_chemical_name_systematic
;
Trisodium dicobalt(II) (arsenate/phosphate)
(diarsenate/diphosphate)
;
_chemical_name_common     ?
_chemical_formula_sum     'As2.42 Co2 Na3 O11 P0.57'
_chemical_formula_structural     'Na3 Co2 (As0.52 P0.48) O4 (As0.95 P0.05)2 O7'
_chemical_formula_weight     562.32
_chemical_melting_point     ?
_symmetry_cell_setting     monoclinic
_symmetry_space_group_name_H-M     'C 2/m'
_symmetry_space_group_name_Hall     '-C 2y'
loop_
    _symmetry_equiv_pos_as_xyz
    'x, y, z'
    '-x, y, -z'
    'x+1/2, y+1/2, z'
    '-x+1/2, y+1/2, -z'
    '-x, -y, -z'
    'x, -y, z'
    '-x+1/2, -y+1/2, -z'
    'x+1/2, -y+1/2, z'
_cell_length_a     10.3982(9)
_cell_length_b     16.087(2)
_cell_length_c     6.4421(6)
_cell_angle_alpha     90.00
_cell_angle_beta     120.425(9)
_cell_angle_gamma     90.00
_cell_volume     929.21(17)
_cell_formula_units_Z     4
_cell_measurement_reflns_used     25
_cell_measurement_theta_min     10
_cell_measurement_theta_max     15
_cell_measurement_temperature     298(2)
_exptl_crystal_description     Prism
_exptl_crystal_colour     Pink
_exptl_crystal_size_max     0.26
_exptl_crystal_size_mid     0.18
_exptl_crystal_size_min     0.16
_exptl_crystal_density_diffrn     4.020
_exptl_crystal_density_meas     ?
_exptl_crystal_density_method     'not measured'
_exptl_crystal_F_000     1055
_exptl_absorpt_coefficient_mu     12.438
_exptl_absorpt_correction_type     psi-scan
_exptl_absorpt_process_details     '(North <i>et al.</i>, 1968)'
_exptl_absorpt_correction_T_min     0.077
_exptl_absorpt_correction_T_max     0.138
_exptl_special_details     ?
_diffrn_ambient_temperature     298(2)
_diffrn_radiation_type     MoK\a
_diffrn_radiation_wavelength     0.71073
_diffrn_radiation_source     'fine-focus sealed tube'
_diffrn_radiation_monochromator     graphite
_diffrn_measurement_device_type     'Enraf--Nonius CAD-4'
_diffrn_measurement_method     \w/2\q
_diffrn_detector_area_resol_mean     ?
_diffrn_reflns_number     2212
_diffrn_reflns_av_R_equivalents     0.0265
_diffrn_reflns_av_sigmaI/netI     0.0287
_diffrn_reflns_theta_min     2.53
_diffrn_reflns_theta_max     26.97
_diffrn_reflns_theta_full     26.97
_diffrn_measured_fraction_theta_max     0.999
_diffrn_measured_fraction_theta_full     0.999
_diffrn_reflns_limit_h_min     -13
_diffrn_reflns_limit_h_max     13
_diffrn_reflns_limit_k_min     -20
_diffrn_reflns_limit_k_max     1
_diffrn_reflns_limit_l_min     -8
_diffrn_reflns_limit_l_max     8
_diffrn_standards_number     2
_diffrn_standards_interval_count     120
_diffrn_standards_interval_time     ?
_diffrn_standards_decay_%     1.4
loop_
    _diffrn_standard_refln_index_h
    _diffrn_standard_refln_index_k
    _diffrn_standard_refln_index_l
    7 -1 -1
    7 1 -1
_refine_special_details
;
Refinement of <i>F</i>^2^ against ALL reflections. The weighted <i>R</i>-factor
<i>wR</i> and goodness of fit <i>S</i> are based on <i>F</i>^2^, conventional
<i>R</i>-factors <i>R</i> are based on <i>F</i>, with <i>F</i> set to zero for
negative <i>F</i>^2^. The threshold expression of <i>F</i>^2^ >
\s(<i>F</i>^2^) is used only for calculating <i>R</i>-factors(gt) <i>etc</i>.
and is not relevant to the choice of reflections for refinement.
<i>R</i>-factors based on <i>F</i>^2^ are statistically about twice as large
as those based on <i>F</i>, and <i>R</i>- factors based on ALL data will be
even larger.
;
_reflns_number_total     1052
_reflns_number_gt     974
_reflns_threshold_expression     I>2\s(I)
_refine_ls_structure_factor_coef     Fsqd
_refine_ls_matrix_type     full
_refine_ls_R_factor_all     0.0226
_refine_ls_R_factor_gt     0.0199
_refine_ls_wR_factor_gt     0.0485
_refine_ls_wR_factor_ref     0.0494
_refine_ls_goodness_of_fit_ref     1.149
_refine_ls_restrained_S_all     1.148
_refine_ls_number_reflns     1052
_refine_ls_number_parameters     105
_refine_ls_number_restraints     3
_refine_ls_weighting_scheme     calc
_refine_ls_weighting_details
         'calc w=1/[\s^2^(Fo^2^)+(0.0120P)^2^+5.1693P] where P=(Fo^2^+2Fc^2^)/3'
_atom_sites_solution_primary     direct
_atom_sites_solution_secondary     difmap
_refine_ls_shift/su_max     0.000
_refine_ls_shift/su_mean     0.000
_refine_diff_density_max     0.611
_refine_diff_density_min     -0.606
_refine_ls_extinction_method     SHELXL
_refine_ls_extinction_coef     0.00084(13)
_refine_ls_extinction_expression
                                  'Fc^*^=kFc[1+0.001xFc^2^\l^3^/sin(2\q)]^-1/4^'
loop_
    _atom_type_symbol
    _atom_type_description
    _atom_type_scat_dispersion_real
    _atom_type_scat_dispersion_imag
    _atom_type_scat_source
    'O' 'O' 0.0106 0.0060
                         'International Tables Vol C Tables 4.2.6.8 and 6.1.1.4'
    'Co' 'Co' 0.3494 0.9721
                         'International Tables Vol C Tables 4.2.6.8 and 6.1.1.4'
    'Na' 'Na' 0.0362 0.0249
                         'International Tables Vol C Tables 4.2.6.8 and 6.1.1.4'
    'As' 'As' 0.0499 2.0058
                         'International Tables Vol C Tables 4.2.6.8 and 6.1.1.4'
    'P' 'P' 0.1023 0.0942
                         'International Tables Vol C Tables 4.2.6.8 and 6.1.1.4'
_computing_data_collection
                'CAD-4 EXPRESS (Duisenberg, 1992; Mac\'i\<cek & Yordanov, 1992)'
_computing_cell_refinement
                'CAD-4 EXPRESS (Duisenberg, 1992; Mac\'i\<cek & Yordanov, 1992)'
_computing_data_reduction     'XCAD4 (Harms & Wocadlo, 1995)'
_computing_structure_solution     'SHELXS97 (Sheldrick, 2008)'
_computing_structure_refinement     'SHELXL97 (Sheldrick, 2008)'
_computing_molecular_graphics     'DIAMOND (Brandenburg & Putz, 2001)'
_computing_publication_material
                            'WinGX (Farrugia, 2012) and publCIF (Westrip, 2010)'
loop_
    _atom_site_type_symbol
    _atom_site_label
    _atom_site_fract_x
    _atom_site_fract_y
    _atom_site_fract_z
    _atom_site_U_iso_or_equiv
    _atom_site_adp_type
    _atom_site_calc_flag
    _atom_site_refinement_flags
    _atom_site_occupancy
    _atom_site_symmetry_multiplicity
    _atom_site_disorder_assembly
    _atom_site_disorder_group
    As As1 0.61047(7) 0.5000 0.82497(11) 0.0066(2) Uani d SP 0.519(5) 2 . .
    P P1 0.61047(7) 0.5000 0.82497(11) 0.0066(2) Uani d SP 0.481(6) 2 . .
    As As2 0.11976(4) 0.33459(2) 0.26883(6) 0.00837(13) Uani d P 0.953(4) 1 . .
    P P2 0.11976(4) 0.33459(2) 0.26883(6) 0.00837(13) Uani d P 0.047(4) 1 . .
    Co Co1 0.5000 0.32278(4) 0.5000 0.00767(18) Uani d S 1 2 . .
    Co Co2 0.30246(7) 0.5000 0.58620(11) 0.00979(18) Uani d S 1 2 . .
    O O1 0.2677(3) 0.30726(17) 0.2518(4) 0.0159(5) Uani d . 1 1 . .
    O O2 0.4973(3) 0.42032(15) 0.7288(4) 0.0125(5) Uani d . 1 1 . .
    O O3 0.7294(4) 0.5000 0.7420(6) 0.0130(7) Uani d S 1 2 . .
    O O4 0.7069(4) 0.5000 1.1130(6) 0.0175(8) Uani d S 1 2 . .
    O O5 0.1483(3) 0.40165(15) 0.4838(4) 0.0137(5) Uani d . 1 1 . .
    O O6 0.0000 0.3895(2) 0.0000 0.0126(7) Uani d S 1 2 . .
    O O7 0.0195(3) 0.25247(17) 0.2544(4) 0.0204(6) Uani d . 1 1 . .
    Na Na1 0.1865(3) 0.16850(11) 0.0966(3) 0.0443(6) Uani d . 1 1 . .
    Na Na2A 0.0524(3) 0.5000 0.7917(8) 0.0361(12) Uani d SP 0.871(10) 2 . .
    Na Na2B 0.0000 0.5000 0.5000 0.0361(12) Uani d SP 0.111(12) 4 . .
    Na Na2C 0.038(4) 0.5000 0.643(13) 0.0361(12) Uani d SP 0.071(9) 2 . .
loop_
    _atom_site_aniso_label
    _atom_site_aniso_U_11
    _atom_site_aniso_U_22
    _atom_site_aniso_U_33
    _atom_site_aniso_U_12
    _atom_site_aniso_U_13
    _atom_site_aniso_U_23
    As1 0.0072(3) 0.0073(4) 0.0058(3) 0.000 0.0037(3) 0.000
    P1 0.0072(3) 0.0073(4) 0.0058(3) 0.000 0.0037(3) 0.000
    As2 0.00761(19) 0.0082(2) 0.00724(19) -0.00078(13) 0.00228(14) -0.00001(13)
    P2 0.00761(19) 0.0082(2) 0.00724(19) -0.00078(13) 0.00228(14) -0.00001(13)
    Co1 0.0072(3) 0.0082(3) 0.0074(3) 0.000 0.0036(2) 0.000
    Co2 0.0096(3) 0.0113(3) 0.0094(3) 0.000 0.0055(3) 0.000
    O1 0.0096(11) 0.0173(13) 0.0166(12) 0.0020(10) 0.0035(10) -0.0054(10)
    O2 0.0133(11) 0.0115(12) 0.0147(11) -0.0007(10) 0.0086(10) -0.0013(10)
    O3 0.0176(17) 0.0123(17) 0.0101(16) 0.000 0.0078(14) 0.000
    O4 0.0177(18) 0.027(2) 0.0113(17) 0.000 0.0101(15) 0.000
    O5 0.0154(12) 0.0144(12) 0.0121(11) -0.0043(10) 0.0075(10) -0.0042(10)
    O6 0.0122(15) 0.0100(16) 0.0091(14) 0.000 0.0008(13) 0.000
    O7 0.0276(14) 0.0179(13) 0.0121(12) -0.0130(12) 0.0074(11) 0.0016(11)
    Na1 0.0860(17) 0.0175(9) 0.0239(9) 0.0096(10) 0.0238(10) -0.0010(7)
    Na2A 0.0202(14) 0.0243(15) 0.054(3) 0.000 0.0117(15) 0.000
    Na2B 0.0202(14) 0.0243(15) 0.054(3) 0.000 0.0117(15) 0.000
    Na2C 0.0202(14) 0.0243(15) 0.054(3) 0.000 0.0117(15) 0.000
_geom_special_details
;
All e.s.d.'s (except the e.s.d. in the dihedral angle between two l.s. planes)
are estimated using the full covariance matrix. The cell e.s.d.'s are taken
into account individually in the estimation of e.s.d.'s in distances, angles
and torsion angles; correlations between e.s.d.'s in cell parameters are only
used when they are defined by crystal symmetry. An approximate (isotropic)
treatment of cell e.s.d.'s is used for estimating e.s.d.'s involving l.s.
planes.
;
loop_
    _geom_bond_atom_site_label_1
    _geom_bond_atom_site_label_2
    _geom_bond_site_symmetry_2
    _geom_bond_distance
    _geom_bond_publ_flag
    As1 O3 . 1.577(4) ?
    As1 O4 . 1.601(3) ?
    As1 O2 . 1.635(2) ?
    As1 O2 6_565 1.635(2) ?
    As2 O1 . 1.656(2) ?
    As2 O7 . 1.656(3) ?
    As2 O5 . 1.659(2) ?
    As2 O6 . 1.773(2) ?
    Co1 O7 8 2.082(2) ?
    Co1 O7 7_556 2.082(2) ?
    Co1 O1 . 2.131(2) ?
    Co1 O1 2_656 2.131(2) ?
    Co1 O2 . 2.163(2) ?
    Co1 O2 2_656 2.163(2) ?
    Co2 O3 5_666 1.967(3) ?
    Co2 O4 5_667 1.989(4) ?
    Co2 O5 . 2.106(2) ?
    Co2 O5 6_565 2.106(2) ?
    Co2 O2 6_565 2.169(2) ?
    Co2 O2 . 2.169(2) ?
    Na1 O1 7 2.549(3) ?
    Na1 O7 2 2.573(3) ?
    Na1 O2 8_454 2.609(3) ?
    Na1 O5 7_556 2.613(3) ?
    Na1 O4 3_444 2.717(2) ?
    Na2A O4 5_667 2.255(5) ?
    Na2A O6 1_556 2.449(4) ?
    Na2A O6 5_566 2.449(4) ?
    Na2A O5 2_556 2.501(4) ?
    Na2A O5 5_566 2.501(4) ?
    Na2A O3 5_667 2.696(5) ?
    Na2B O5 2_556 2.249(2) ?
    Na2B O5 6_565 2.249(2) ?
    Na2B O5 5_566 2.249(2) ?
    Na2B O4 5_667 2.794(4) ?
    Na2B O4 1_454 2.794(4) ?
    Na2C O4 5_667 2.30(4) ?
    Na2C O5 2_556 2.31(3) ?
    Na2C O5 5_566 2.31(3) ?
    Na2C O5 6_565 2.46(5) ?
loop_
    _geom_angle_atom_site_label_1
    _geom_angle_atom_site_label_2
    _geom_angle_atom_site_label_3
    _geom_angle_site_symmetry_1
    _geom_angle_site_symmetry_3
    _geom_angle
    _geom_angle_publ_flag
    O3 As1 O4 . . 104.73(18) ?
    O3 As1 O2 . . 114.16(11) ?
    O4 As1 O2 . . 110.33(11) ?
    O3 As1 O2 . 6_565 114.16(11) ?
    O4 As1 O2 . 6_565 110.33(11) ?
    O2 As1 O2 . 6_565 103.25(17) ?
    O1 As2 O7 . . 111.36(14) ?
    O1 As2 O5 . . 116.62(12) ?
    O7 As2 O5 . . 114.01(13) ?
    O1 As2 O6 . . 106.49(9) ?
    O7 As2 O6 . . 103.40(12) ?
    O5 As2 O6 . . 103.39(12) ?
    O7 Co1 O7 8 7_556 108.88(16) ?
    O7 Co1 O1 8 . 82.59(10) ?
    O7 Co1 O1 7_556 . 89.58(10) ?
    O7 Co1 O1 8 2_656 89.58(10) ?
    O7 Co1 O1 7_556 2_656 82.59(10) ?
    O1 Co1 O1 . 2_656 166.54(15) ?
    O7 Co1 O2 8 . 168.43(10) ?
    O7 Co1 O2 7_556 . 82.19(10) ?
    O1 Co1 O2 . . 101.27(9) ?
    O1 Co1 O2 2_656 . 88.54(10) ?
    O7 Co1 O2 8 2_656 82.19(10) ?
    O7 Co1 O2 7_556 2_656 168.43(10) ?
    O1 Co1 O2 . 2_656 88.54(10) ?
    O1 Co1 O2 2_656 2_656 101.27(9) ?
    O2 Co1 O2 . 2_656 86.97(13) ?
    O3 Co2 O4 5_666 5_667 169.21(16) ?
    O3 Co2 O5 5_666 . 88.62(9) ?
    O4 Co2 O5 5_667 . 84.28(10) ?
    O3 Co2 O5 5_666 6_565 88.62(9) ?
    O4 Co2 O5 5_667 6_565 84.28(10) ?
    O5 Co2 O5 . 6_565 97.39(14) ?
    O3 Co2 O2 5_666 6_565 93.91(11) ?
    O4 Co2 O2 5_667 6_565 94.79(11) ?
    O5 Co2 O2 . 6_565 167.36(10) ?
    O5 Co2 O2 6_565 6_565 95.05(9) ?
    O3 Co2 O2 5_666 . 93.91(11) ?
    O4 Co2 O2 5_667 . 94.79(11) ?
    O5 Co2 O2 . . 95.05(9) ?
    O5 Co2 O2 6_565 . 167.36(10) ?
    O2 Co2 O2 6_565 . 72.44(13) ?
_iucr_refine_instructions_details
;
TITL you25 in C 2/m
CELL  0.71073  10.3982  16.0870   6.4421   90.000  120.425   90.000
ZERR     4.00   0.0009   0.0020   0.0006    0.000    0.009    0.000
LATT   7
SYMM  - X,   Y, - Z
SFAC  O    CO   NA   As      P
UNIT  44   8    12   9.7     2.3
PLAN   20
SIZE     0.16   0.18   0.26
ACTA
L.S.   10
TEMP    25.00
SUMP 0.500 0.001  1. 2 1. 3
EXYZ AS1 P1
EADP AS1 P1
SUMP 1.0 0.001  1. 7 1. 8
EXYZ AS2 P2
EADP AS2 P2
SUMP 0.500 0.001  1. 4 1. 5 1. 6
EADP Na2A Na2B Na2C
WGHT    0.012000    5.169300
EXTI    0.000840
FVAR       0.26423   0.25949   0.24050   0.43550   0.02764   0.03547   0.95315
FVAR       0.04683
AS1   4    0.610474    0.500000    0.824974    21.00000    0.00723    0.00726 =
         0.00580    0.00000    0.00369    0.00000
P1    5    0.610474    0.500000    0.824974    31.00000    0.00723    0.00726 =
         0.00580    0.00000    0.00369    0.00000
AS2   4    0.119764    0.334592    0.268832    71.00000    0.00761    0.00824 =
         0.00724   -0.00001    0.00228   -0.00078
P2    5    0.119764    0.334592    0.268832    81.00000    0.00761    0.00824 =
         0.00724   -0.00001    0.00228   -0.00078
CO1   2    0.500000    0.322781    0.500000    10.50000    0.00722    0.00818 =
         0.00743    0.00000    0.00358    0.00000
CO2   2    0.302464    0.500000    0.586198    10.50000    0.00957    0.01135 =
         0.00935    0.00000    0.00546    0.00000
O1    1    0.267733    0.307263    0.251786    11.00000    0.00957    0.01729 =
         0.01664   -0.00541    0.00355    0.00201
O2    1    0.497286    0.420317    0.728780    11.00000    0.01328    0.01150 =
         0.01470   -0.00135    0.00861   -0.00068
O3    1    0.729447    0.500000    0.742029    10.50000    0.01757    0.01233 =
         0.01006    0.00000    0.00780    0.00000
O4    1    0.706921    0.500000    1.113007    10.50000    0.01772    0.02722 =
         0.01135    0.00000    0.01010    0.00000
O5    1    0.148349    0.401654    0.483772    11.00000    0.01538    0.01444 =
         0.01206   -0.00420    0.00748   -0.00429
O6    1    0.000000    0.389494    0.000000    10.50000    0.01224    0.01003 =
         0.00913    0.00000    0.00078    0.00000
O7    1    0.019464    0.252467    0.254437    11.00000    0.02763    0.01789 =
         0.01214    0.00163    0.00742   -0.01298
NA1   3    0.186462    0.168503    0.096624    11.00000    0.08604    0.01750 =
         0.02391   -0.00102    0.02380    0.00963
NA2A  3    0.052360    0.500000    0.791689    41.00000    0.02018    0.02425 =
         0.05407    0.00000    0.01169    0.00000
NA2B  3    0.000000    0.500000    0.500000    51.00000    0.02018    0.02425 =
         0.05407    0.00000    0.01169    0.00000
NA2C  3    0.038066    0.500000    0.642953    61.00000    0.02018    0.02425 =
         0.05407    0.00000    0.01169    0.00000
HKLF 4
REM  you25 in C 2/m
REM R1 =  0.0199 for    974 Fo > 4sig(Fo)  and  0.0226 for all   1052 data
REM    105 parameters refined using      3 restraints
END
WGHT      0.0127      5.0058
REM Highest difference peak  0.611,  deepest hole -0.606,  1-sigma level  0.121
Q1    1   0.2697  0.1636  0.1412  11.00000  0.05    0.61
Q2    1   0.6986  0.5000  0.8353  10.50000  0.05    0.60
Q3    1   0.2159  0.3321  0.2962  11.00000  0.05    0.56
Q4    1   0.4251  0.3084  0.5032  11.00000  0.05    0.42
Q5    1   0.6524  0.5000  0.9804  10.50000  0.05    0.42
Q6    1   0.7375  0.5000  1.2935  10.50000  0.05    0.40
Q7    1   0.3063  0.2984  0.3650  11.00000  0.05    0.37
Q8    1   0.3978  0.5000  0.6020  10.50000  0.05    0.36
Q9    1   0.0335  0.3353  0.2262  11.00000  0.05    0.36
Q10   1   0.0263  0.2504  0.3878  11.00000  0.05    0.35
Q11   1   0.3668  0.1521  0.2564  11.00000  0.05    0.34
Q12   1   0.1802  0.5000  0.4898  10.50000  0.05    0.33
Q13   1   0.7623  0.5000  1.0783  10.50000  0.05    0.33
Q14   1  -0.0386  0.2960  0.2988  11.00000  0.05    0.33
Q15   1   0.1492  0.3801  0.3938  11.00000  0.05    0.31
Q16   1   0.5657  0.5000  0.9404  10.50000  0.05    0.31
Q17   1   0.4313  0.5000  0.7415  10.50000  0.05    0.30
Q18   1  -0.0482  0.2637  0.2265  11.00000  0.05    0.30
Q19   1   0.3219  0.3671  0.3766  11.00000  0.05    0.29
Q20   1   0.6711  0.5000  0.6133  10.50000  0.05    0.29
;
