# Supplementary material for: Na3Co2(As0.52P0.48)O4(As0.95P0.05)2O7
Source: Acta Crystallogr Sect E Struct Rep Online. 2013 Nov 30;69(Pt 12):i85–6. doi: 10.1107/S1600536813032029 (PMC3884975; doi:10.1107/S1600536813032029)
Supplement: Supplementary file 2 [file e-69-00i85-Isup2.hkl]

#
# h,k,l, Fc-squared, Fo-squared, sigma(Fo-squared) and status flag
#
data_I
_shelx_title ' you25 in C 2/m'
_shelx_refln_list_code          4
_shelx_F_calc_maximum      470.04
_exptl_crystal_F_000      1054.60
_reflns_d_resolution_high  0.7836
 
loop_
 _symmetry_equiv_pos_as_xyz
 'x, y, z'
 '-x, y, -z'
 'x+1/2, y+1/2, z'
 '-x+1/2, y+1/2, -z'
 '-x, -y, -z'
 'x, -y, z'
 '-x+1/2, -y+1/2, -z'
 'x+1/2, -y+1/2, z'
 
_cell_length_a    10.3982
_cell_length_b    16.0870
_cell_length_c     6.4421
_cell_angle_alpha  90.000
_cell_angle_beta  120.425
_cell_angle_gamma  90.000
 
_shelx_F_squared_multiplier     1.000
 
loop_
 _refln_index_h
 _refln_index_k
 _refln_index_l
 _refln_F_squared_calc
 _refln_F_squared_meas
 _refln_F_squared_sigma
 _refln_observed_status
   2   0   0     2364.91     2202.00     42.07 o
   4   0   0      767.21      631.20     42.12 o
   6   0   0     7362.77     7396.29    135.07 o
   8   0   0    38725.67    38189.68    835.29 o
  10   0   0    19055.99    18395.63    305.81 o
   1   1   0     2580.53     3013.05     26.00 o
   3   1   0      576.25      458.99     27.55 o
   5   1   0    30956.26    30616.00    297.32 o
   7   1   0     4671.27     4687.45     84.92 o
   9   1   0     2744.73     2532.68     73.46 o
  11   1   0     3932.51     4251.97    113.25 o
   0   2   0      608.38      364.32     20.93 o
   2   2   0    10420.21    10690.45    171.20 o
   4   2   0      163.38      309.11     16.09 o
   6   2   0      923.42     1005.98     54.23 o
   8   2   0    10970.17    10973.65    200.01 o
  10   2   0      662.63      747.49     37.27 o
   1   3   0    20461.48    21384.39    771.77 o
   3   3   0    85672.77    81911.51   3166.24 o
   5   3   0    42577.16    43043.81   1270.25 o
   7   3   0      143.81      142.84     15.16 o
   9   3   0    14258.93    15086.55    256.28 o
  11   3   0     1369.63     1486.36    100.64 o
   0   4   0     3892.16     3674.26     73.86 o
   2   4   0     5634.54     5790.52     82.68 o
   4   4   0     8301.50     8210.29    122.01 o
   6   4   0     2402.46     2565.08    174.37 o
   8   4   0     9375.05     9226.01    199.18 o
  10   4   0      978.65     1136.57     59.31 o
   1   5   0     8012.46     8764.24    105.96 o
   3   5   0    12550.82    13206.56    381.29 o
   5   5   0    24597.49    24587.19    610.35 o
   7   5   0     1530.60     1459.48     75.08 o
   9   5   0     2529.20     2352.51    106.84 o
  11   5   0     1886.18     2037.05    106.72 o
   0   6   0   220934.08   221532.77   2846.57 o
   2   6   0    13612.47    15750.54    640.70 o
   4   6   0    21270.59    21431.91    211.19 o
   6   6   0     1773.24     1826.12     76.37 o
   8   6   0    11497.75    11485.88    373.61 o
  10   6   0    12576.96    12164.94    256.00 o
   1   7   0      974.61     1024.72     39.49 o
   3   7   0    12553.70    12376.51    707.52 o
   5   7   0     5850.91     5788.81    124.79 o
   7   7   0     4758.83     4700.36    226.71 o
   9   7   0       45.49       65.49     40.84 o
   0   8   0      536.98      510.59     36.68 o
   2   8   0     2531.68     2625.25    148.75 o
   4   8   0      228.12      396.96     75.13 o
   6   8   0     1043.82     1074.20    104.73 o
   8   8   0     9817.99     9490.67    202.93 o
  10   8   0      176.15      175.94     31.18 o
   1   9   0     3587.39     3632.66     86.84 o
   3   9   0    52804.95    53029.84   2872.79 o
   5   9   0    33181.77    33599.83   1886.13 o
   7   9   0      699.61      754.84     40.78 o
   9   9   0    11426.61    12132.63    250.78 o
   0  10   0    13890.38    14185.09    236.75 o
   2  10   0     4642.19     4905.74    135.99 o
   4  10   0     5403.33     5336.28    214.32 o
   6  10   0        9.21       -5.46     34.09 o
   8  10   0     1854.53     1864.27    132.40 o
   1  11   0     5916.11     6396.40    120.96 o
   3  11   0      159.23      198.22     14.79 o
   5  11   0    19738.65    19294.28   1124.05 o
   7  11   0      614.27      569.78     31.85 o
   9  11   0     5149.06     4918.93    187.46 o
   0  12   0   169813.67   171760.70    942.42 o
   2  12   0      765.49      802.38     39.45 o
   4  12   0     9423.78     9205.95    638.12 o
   6  12   0     1070.95     1006.53    101.22 o
   8  12   0    13147.69    12890.14   1029.65 o
   1  13   0       10.95       15.58     30.36 o
   3  13   0     1185.04     1293.28     65.99 o
   5  13   0     4675.56     4484.66    572.39 o
   7  13   0     1774.69     1678.38     80.20 o
   0  14   0      627.50      623.29     52.29 o
   2  14   0     4954.81     4992.67    128.82 o
   4  14   0      374.13      402.36     23.68 o
   6  14   0     3193.18     3062.79    210.76 o
   8  14   0     5545.78     5535.56    294.72 o
   1  15   0    13354.71    13899.80    525.60 o
   3  15   0    21926.13    22645.09   1143.58 o
   5  15   0     8638.06     8413.48    435.57 o
   7  15   0      545.95      492.39     31.25 o
   0  16   0     3845.81     3787.27    175.90 o
   2  16   0       12.56       94.39     40.39 o
   4  16   0     8830.38     8533.79    197.09 o
   6  16   0       47.29       96.40     74.91 o
   1  17   0     1463.39     1408.29     66.65 o
   3  17   0      697.68      819.00    119.04 o
   5  17   0     3460.69     3577.00    359.60 o
   0  18   0    38775.51    39504.27    594.81 o
   2  18   0      405.22      400.94     30.01 o
   4  18   0    12903.47    12619.75    667.04 o
   1  19   0     2391.80     2513.39    114.39 o
   3  19   0     2138.82     2230.28    155.11 o
   0  20   0      410.67      625.38     57.73 o
   2  20   0     2651.59     2517.51    129.68 o
 -12   0   1      965.46     1187.22    133.30 o
 -10   0   1      729.15      640.14     39.14 o
  -8   0   1      468.44      552.91     46.41 o
  -6   0   1    37332.04    36377.58    287.92 o
  -4   0   1    12829.03    10663.65    293.82 o
  -2   0   1    26151.17    24593.83    134.48 o
   0   0   1    15563.37    15916.74     88.38 o
   2   0   1    49984.64    51682.18    239.73 o
   4   0   1       27.72      100.14     27.18 o
   6   0   1       14.31      113.02     30.36 o
   8   0   1      922.49      855.97     50.23 o
  10   0   1     9150.96     9723.18    231.36 o
 -11   1   1     8614.70     8759.94    154.93 o
  -9   1   1     4720.20     4744.37     98.26 o
  -7   1   1    36368.06    36039.45    223.57 o
  -5   1   1     2902.77     2991.23     52.41 o
  -3   1   1    52039.93    52838.52    175.42 o
  -1   1   1    11351.04    11963.05    152.58 o
   1   1   1     4109.71     4584.75     42.14 o
   3   1   1     1001.69      850.42     27.08 o
   5   1   1    29377.82    28336.56    186.98 o
   7   1   1    15253.18    14810.70    160.16 o
   9   1   1     1622.20     1683.11     72.33 o
 -12   2   1      144.45      187.21     30.45 o
 -10   2   1     3861.20     3677.02    136.04 o
  -8   2   1     9556.11     9436.37    272.76 o
  -6   2   1    12841.55    12998.15    171.37 o
  -4   2   1    12367.20    11846.43    130.13 o
  -2   2   1     1683.89     1689.57     39.52 o
   0   2   1       37.50      127.47     24.78 o
   2   2   1    87915.69    89144.63   1216.71 o
   4   2   1    11322.65    11553.30    274.38 o
   6   2   1    14995.46    15001.07    209.10 o
   8   2   1     4295.42     4205.53    132.08 o
  10   2   1     5492.21     5300.54    331.78 o
 -11   3   1    10272.74    10700.19    738.72 o
  -9   3   1    11025.45    11111.62    253.25 o
  -7   3   1      954.28      868.83     45.54 o
  -5   3   1     2335.36     2132.46    129.39 o
  -3   3   1    82554.64    79114.01    314.48 o
  -1   3   1    49596.17    50749.30   1783.93 o
   1   3   1     9621.75     9516.10     94.33 o
   3   3   1     9233.68     9427.51    123.84 o
   5   3   1     1509.23     1698.79     67.36 o
   7   3   1    15644.67    15138.76    232.62 o
   9   3   1      179.97      183.66     50.27 o
 -10   4   1     8568.70     8592.82    304.49 o
  -8   4   1    12399.16    12421.67    241.90 o
  -6   4   1    14905.24    15085.98    191.00 o
  -4   4   1    19809.25    18675.34    289.24 o
  -2   4   1    12403.88    12666.52    209.75 o
   0   4   1       51.83      132.08      8.81 o
   2   4   1    47548.97    45605.79   1181.02 o
   4   4   1        4.31       30.01     45.12 o
   6   4   1    22389.60    22955.45    277.75 o
   8   4   1      408.00      447.99     25.14 o
  10   4   1     2142.56     2021.49    133.83 o
 -11   5   1     5427.94     5586.33    208.91 o
  -9   5   1     3065.44     3164.39    115.64 o
  -7   5   1    21191.96    20998.50    252.17 o
  -5   5   1     3547.36     3561.94     88.65 o
  -3   5   1     6822.20     6303.83     96.54 o
  -1   5   1    17694.70    19376.93    647.45 o
   1   5   1     1804.17     2147.75     63.37 o
   3   5   1     6372.28     6405.69    151.70 o
   5   5   1    16167.66    15790.77    593.95 o
   7   5   1    20100.47    20168.85    274.57 o
   9   5   1     2931.81     2700.28    149.62 o
 -10   6   1      265.75      318.24     26.86 o
  -8   6   1     2246.91     2182.71    130.63 o
  -6   6   1    28997.06    28189.58    914.92 o
  -4   6   1    40556.15    38887.75    458.32 o
  -2   6   1     5227.17     4615.90     93.70 o
   0   6   1     1362.06     1165.24     44.34 o
   2   6   1    39896.81    41548.55   1418.62 o
   4   6   1      656.78      771.73     58.09 o
   6   6   1     1524.35     1709.90     80.69 o
   8   6   1       35.06      -23.54     35.14 o
  10   6   1     9442.96     9831.66    612.31 o
 -11   7   1     4926.41     5029.06    335.26 o
  -9   7   1      617.09      672.96     73.63 o
  -7   7   1    26609.54    26851.75   1234.52 o
  -5   7   1       97.91       72.12     26.79 o
  -3   7   1    16918.13    17622.58    252.47 o
  -1   7   1      726.38      887.12     51.72 o
   1   7   1     1968.95     2119.38     60.45 o
   3   7   1    20418.26    20018.63   1002.10 o
   5   7   1    16904.61    16690.79    559.34 o
   7   7   1     8257.51     8157.18    184.42 o
   9   7   1     3399.75     3159.76    310.51 o
 -10   8   1      578.15      608.76     36.94 o
  -8   8   1    14715.60    14418.00    286.09 o
  -6   8   1    20614.61    20693.12    589.29 o
  -4   8   1     1481.98     1215.13     58.97 o
  -2   8   1      654.28      808.08     65.19 o
   0   8   1     1387.08     1643.54     70.01 o
   2   8   1    61544.59    60747.68   3267.80 o
   4   8   1     7024.48     6826.34    225.05 o
   6   8   1    10218.35    10525.97    194.37 o
   8   8   1     3913.84     4215.79    480.21 o
 -11   9   1     5529.67     5683.17    193.99 o
  -9   9   1     3492.47     3302.13    196.58 o
  -7   9   1      900.25      849.80     47.97 o
  -5   9   1     7022.79     6627.69    141.23 o
  -3   9   1    32768.93    32377.03    960.53 o
  -1   9   1    13925.87    14287.56    566.10 o
   1   9   1     3500.05     3539.58     87.05 o
   3   9   1        1.53      -21.34     22.43 o
   5   9   1      686.21      665.40     57.52 o
   7   9   1     9058.65     8745.05    222.23 o
   9   9   1        5.41       38.24     50.56 o
 -10  10   1     7822.62     7771.79    211.29 o
  -8  10   1     5322.54     5051.13    154.20 o
  -6  10   1     2012.89     2185.80     92.10 o
  -4  10   1     8083.72     7716.76    506.82 o
  -2  10   1     7575.94     7960.92    130.99 o
   0  10   1     2089.89     2204.81     83.35 o
   2  10   1    38169.94    37875.52   2439.75 o
   4  10   1     1651.33     1587.25     74.42 o
   6  10   1    16537.13    16392.55    572.77 o
   8  10   1       75.25       93.81     40.01 o
  -9  11   1     4584.20     4532.08    164.25 o
  -7  11   1    12403.19    12235.80    230.14 o
  -5  11   1     4064.81     3869.72    320.24 o
  -3  11   1    23473.72    23556.66    809.16 o
  -1  11   1     7673.89     7991.07    406.02 o
   1  11   1      330.98      426.33     25.28 o
   3  11   1       69.55       83.13     26.28 o
   5  11   1    17468.38    17377.49    811.64 o
   7  11   1    10905.14    10765.82    359.24 o
  -8  12   1      513.84      489.20     28.96 o
  -6  12   1    11819.13    11715.69    891.93 o
  -4  12   1     9127.88     9049.40    171.87 o
  -2  12   1     9227.17     9189.57    157.82 o
   0  12   1     3280.13     3111.71     95.00 o
   2  12   1    21339.01    21959.28   1293.06 o
   4  12   1       75.96      168.19     40.97 o
   6  12   1       21.69       17.92     76.13 o
   8  12   1       55.02      156.41     69.90 o
  -9  13   1        4.27       18.78     43.36 o
  -7  13   1    23014.24    22584.75   1281.64 o
  -5  13   1     1172.48     1190.48     59.54 o
  -3  13   1     6216.29     6608.59    376.44 o
  -1  13   1       40.57       64.17     26.12 o
   1  13   1     4801.59     5010.91    123.12 o
   3  13   1    17943.53    17643.18    915.47 o
   5  13   1     8375.66     8451.83    239.92 o
   7  13   1     2872.76     2846.36    137.15 o
  -8  14   1     6305.91     5813.80    338.22 o
  -6  14   1     7363.38     7063.54    607.33 o
  -4  14   1     3286.38     3316.07    270.41 o
  -2  14   1      213.78      213.69     16.95 o
   0  14   1      812.10      835.78     46.35 o
   2  14   1    26547.93    27031.59    699.86 o
   4  14   1     1633.63     1573.97     78.29 o
   6  14   1     3105.57     3181.51    436.98 o
  -7  15   1       42.86       40.57     83.29 o
  -5  15   1     5542.51     5089.13    154.37 o
  -3  15   1    23728.84    24293.25    960.65 o
  -1  15   1     3109.46     3125.11    108.18 o
   1  15   1     2226.27     2249.41    182.64 o
   3  15   1      123.19      145.84     44.09 o
   5  15   1     1085.23      934.97    115.61 o
  -6  16   1     3140.85     2968.11    351.35 o
  -4  16   1     8260.27     8281.31    243.20 o
  -2  16   1     8662.40     8629.41    184.34 o
   0  16   1      291.38      348.43     22.78 o
   2  16   1    10671.41    11071.84    209.70 o
   4  16   1      498.95      529.17     33.39 o
   6  16   1    13181.44    13227.78   1209.19 o
  -7  17   1     2674.83     2604.99    132.26 o
  -5  17   1     1548.13     1410.40     77.86 o
  -3  17   1     9485.21     9580.95    205.54 o
  -1  17   1     3419.62     3252.67    123.45 o
   1  17   1      179.11      226.91     29.36 o
   3  17   1      793.08      732.81     51.93 o
   5  17   1     9748.97    10500.06   1542.41 o
  -6  18   1     4141.73     4140.73    232.64 o
  -4  18   1     2877.12     2828.53    295.36 o
  -2  18   1     7145.68     7260.75    184.49 o
   0  18   1      138.68      171.37     27.24 o
   2  18   1     4099.98     4050.46    193.87 o
   4  18   1      402.06      392.24     28.97 o
  -3  19   1     3408.52     3236.94    135.60 o
  -1  19   1       15.88      -16.61     52.71 o
   1  19   1     4913.66     4840.93    489.59 o
   3  19   1     7777.87     7758.76    434.47 o
  -2  20   1       92.33      138.36     45.42 o
   0  20   1      128.18      160.48     28.23 o
 -12   0   2     3823.65     4212.78    159.09 o
 -10   0   2     1408.67     1623.07     85.20 o
  -8   0   2    10613.14    10272.17    211.04 o
  -6   0   2    52881.52    54818.44    346.26 o
  -4   0   2    19748.27    16681.21    297.89 o
  -2   0   2    19043.61    17519.82    132.74 o
   0   0   2    41915.33    45268.80    226.37 o
   2   0   2    10124.82    10378.23    143.98 o
   4   0   2    31025.50    31545.15    490.88 o
   6   0   2     6483.50     6857.82    252.34 o
   8   0   2    18283.49    19151.38    411.68 o
 -11   1   2     2637.00     2726.76     88.29 o
  -9   1   2     3439.10     3518.45     83.23 o
  -7   1   2       27.72      135.67     23.35 o
  -5   1   2       96.75      266.70     49.72 o
  -3   1   2     3038.86     3397.03     47.16 o
  -1   1   2        2.84      192.57     74.09 o
   1   1   2     4914.32     3973.58    211.34 o
   3   1   2     1000.60     1022.30     72.51 o
   5   1   2      331.10      315.69     19.29 o
   7   1   2       13.66       26.92     20.38 o
   9   1   2      192.89      290.10     20.31 o
 -12   2   2     9816.70    10050.03    245.51 o
 -10   2   2       68.81      124.53     66.39 o
  -8   2   2     1711.02     1650.91     84.55 o
  -6   2   2     2270.86     2064.68     70.29 o
  -4   2   2      871.52      894.96    104.03 o
  -2   2   2    38818.62    37819.54    631.90 o
   0   2   2     3761.34     4314.58     70.12 o
   2   2   2       88.51       67.04     19.10 o
   4   2   2     9685.42     9806.06    156.47 o
   6   2   2       51.63       80.24     29.86 o
   8   2   2      453.60      421.01     28.15 o
 -11   3   2     7395.03     7801.74    199.10 o
  -9   3   2    23140.09    23435.38    696.86 o
  -7   3   2    20443.39    19616.39    239.49 o
  -5   3   2    45291.59    43663.91    768.62 o
  -3   3   2      104.04      224.86     14.25 o
  -1   3   2   158561.72   164107.67   3150.94 o
   1   3   2     2466.82     2788.23    117.01 o
   3   3   2     5183.21     5488.25    157.83 o
   5   3   2     3327.57     3083.10     99.02 o
   7   3   2    22237.11    21989.94    303.98 o
   9   3   2    20743.27    20143.03    335.76 o
 -12   4   2     8388.41     8719.02    231.63 o
 -10   4   2      956.84     1097.01    108.59 o
  -8   4   2     1242.68     1318.09    167.78 o
  -6   4   2     3314.65     3214.28     90.16 o
  -4   4   2     3604.05     4226.84     89.95 o
  -2   4   2    25831.93    25706.89    668.50 o
   0   4   2     2690.56     3440.37     82.11 o
   2   4   2      166.70      151.08     19.41 o
   4   4   2    10652.93    10783.10    288.15 o
   6   4   2       44.72       60.82     41.75 o
   8   4   2      564.17      526.95     29.08 o
 -11   5   2       96.19      155.05     46.72 o
  -9   5   2     6506.29     6365.02    275.79 o
  -7   5   2    16694.64    16995.07    225.74 o
  -5   5   2    11050.56    11395.80    157.88 o
  -3   5   2      155.39      206.47     47.84 o
  -1   5   2    24283.96    27077.93    501.13 o
   1   5   2    47366.18    49383.60   1539.39 o
   3   5   2      807.29     1025.38     64.97 o
   5   5   2     1277.08     1347.35     70.00 o
   7   5   2     5321.54     5190.78    322.71 o
   9   5   2       71.79       71.11     42.89 o
 -12   6   2     4317.53     4444.23    174.17 o
 -10   6   2       67.12      152.54     71.90 o
  -8   6   2     3146.86     3000.07    141.63 o
  -6   6   2    45464.69    45811.17    351.93 o
  -4   6   2    83329.76    83515.22    407.84 o
  -2   6   2      177.47      618.45     74.70 o
   0   6   2    12936.93    13207.27    368.64 o
   2   6   2    26628.71    28289.90    627.14 o
   4   6   2    66602.38    66758.25   2568.27 o
   6   6   2     6523.50     6390.88    162.49 o
   8   6   2    13959.15    14426.09    565.02 o
 -11   7   2     3106.07     3655.08    146.32 o
  -9   7   2     5114.94     5243.53    161.04 o
  -7   7   2     1387.91     1487.30     71.65 o
  -5   7   2      992.78      957.49     52.70 o
  -3   7   2     2759.88     3130.40     79.71 o
  -1   7   2     4046.05     4197.39    164.91 o
   1   7   2    19151.07    18859.09    351.35 o
   3   7   2     1799.82     1750.77     68.20 o
   5   7   2       15.23       25.60     29.52 o
   7   7   2      273.73      280.86     22.68 o
 -10   8   2      107.07       45.40     58.15 o
  -8   8   2      930.59      908.76     47.30 o
  -6   8   2     3093.01     3126.19    100.35 o
  -4   8   2     1253.60     1149.37     55.17 o
  -2   8   2    36807.90    36104.17   1110.71 o
   0   8   2       41.03       91.99     13.61 o
   2   8   2      434.89      435.35     22.96 o
   4   8   2     8288.01     8350.32    166.79 o
   6   8   2       14.26       34.70     33.66 o
   8   8   2      727.09      652.20     61.88 o
 -11   9   2     3318.11     3487.34    145.67 o
  -9   9   2    15416.47    15931.00    329.53 o
  -7   9   2    13517.38    13642.80    264.09 o
  -5   9   2    26664.82    25684.03    572.30 o
  -3   9   2     2062.71     2247.72     74.31 o
  -1   9   2   104598.46   105082.80   4123.88 o
   1   9   2     4279.28     4293.88    178.13 o
   3   9   2     8020.80     8679.57    303.01 o
   5   9   2     2407.38     2391.28    107.05 o
   7   9   2    17248.02    17594.27    529.63 o
 -10  10   2     1049.64     1273.88    133.66 o
  -8  10   2     4053.10     3955.74    135.09 o
  -6  10   2     2105.33     2094.09     86.89 o
  -4  10   2      689.00      732.32     40.79 o
  -2  10   2     1764.90     1720.90     68.11 o
   0  10   2     7444.99     7784.65    143.32 o
   2  10   2     7289.19     7494.93    224.39 o
   4  10   2     5520.25     5309.02    199.71 o
   6  10   2     3393.26     3373.62    155.51 o
  -9  11   2     3090.91     2991.12    185.53 o
  -7  11   2     1435.81     1460.51    173.51 o
  -5  11   2     1536.94     1601.74    207.48 o
  -3  11   2        8.83       93.75     53.57 o
  -1  11   2     1002.89     1052.44     50.84 o
   1  11   2     7582.04     7855.50    153.20 o
   3  11   2      324.06      358.25     20.55 o
   5  11   2      284.66      286.34     21.97 o
   7  11   2      330.97      347.57     26.57 o
 -10  12   2     2442.62     2723.48    187.29 o
  -8  12   2     6254.55     6016.61    177.62 o
  -6  12   2     9535.37     9240.56    442.22 o
  -4  12   2    18368.90    18518.80    244.72 o
  -2  12   2    17897.51    17693.70    227.02 o
   0  12   2    17813.87    18137.46    658.32 o
   2  12   2      993.24     1061.42     51.65 o
   4  12   2    18133.40    17990.14    740.10 o
   6  12   2      431.74      548.79     30.89 o
  -9  13   2     1746.29     1643.18    205.03 o
  -7  13   2       31.35       51.02     36.81 o
  -5  13   2      351.48      324.57     22.26 o
  -3  13   2     5770.55     5648.95    160.94 o
  -1  13   2        7.24       40.05     29.81 o
   1  13   2     3963.87     3871.09    149.89 o
   3  13   2     4298.12     4378.30    182.72 o
   5  13   2      638.12      584.65     53.29 o
  -8  14   2       46.86       90.22     41.53 o
  -6  14   2     3448.35     3582.10    151.08 o
  -4  14   2     1392.15     1385.50    105.16 o
  -2  14   2    15273.52    15104.88    232.46 o
   0  14   2     1406.39     1333.31     73.31 o
   2  14   2      125.85      233.14     98.26 o
   4  14   2     5548.74     5306.48    187.20 o
   6  14   2      421.59      414.76     52.43 o
  -7  15   2     2549.56     2464.82    343.85 o
  -5  15   2    15461.50    14734.01    254.45 o
  -3  15   2      215.85      277.99     31.15 o
  -1  15   2    40649.39    41031.98   2098.45 o
   1  15   2      528.67      518.48     28.43 o
   3  15   2     3931.48     4052.34    271.64 o
   5  15   2     1537.36     1690.34     82.66 o
  -8  16   2     2602.91     2600.02    194.24 o
  -6  16   2       71.19      130.02     62.59 o
  -4  16   2       58.89       81.64     22.63 o
  -2  16   2      699.16      786.79     46.51 o
   0  16   2     1085.13     1257.34     92.69 o
   2  16   2     2472.68     2381.13    113.53 o
   4  16   2     1448.62     1438.83     87.04 o
  -7  17   2     3045.30     2919.73    299.23 o
  -5  17   2     3467.39     3574.17    219.87 o
  -3  17   2       10.80      -27.41     35.31 o
  -1  17   2     1664.02     1629.25     89.10 o
   1  17   2     8638.78     8772.48    210.06 o
   3  17   2      350.03      278.38     30.65 o
  -6  18   2     8117.47     7835.81    594.16 o
  -4  18   2    20623.32    19730.98    316.77 o
  -2  18   2     2657.98     2889.07    288.97 o
   0  18   2     2505.90     2556.73    112.61 o
   2  18   2     3194.45     3243.42    134.69 o
  -3  19   2     2209.51     2130.58    115.35 o
  -1  19   2      175.61      156.97     70.33 o
   1  19   2     1112.61     1159.40     68.78 o
 -12   0   3     4905.92     4903.61    167.42 o
 -10   0   3    18770.34    18820.78    362.74 o
  -8   0   3     3800.49     3659.10    109.54 o
  -6   0   3    41680.95    40623.56    429.76 o
  -4   0   3    42083.21    40851.36    554.92 o
  -2   0   3     7487.41     7116.95    101.82 o
   0   0   3    10383.66    10727.56    135.70 o
   2   0   3      297.49      328.27     20.77 o
   4   0   3     7049.86     6936.41    147.40 o
   6   0   3    30625.21    29818.02    358.70 o
   8   0   3        9.31        9.73     41.09 o
 -13   1   3       84.17       80.94     34.11 o
 -11   1   3     3898.10     4126.59    138.92 o
  -9   1   3    18484.67    17911.71    222.02 o
  -7   1   3     5501.54     5545.01     88.20 o
  -5   1   3       11.56       51.26     12.59 o
  -3   1   3      635.11      861.19     29.54 o
  -1   1   3    12495.46    12220.76     95.70 o
   1   1   3    61461.82    62734.68    242.85 o
   3   1   3      256.45      253.38     22.18 o
   5   1   3     4598.73     4594.89     92.88 o
   7   1   3       22.35       65.77     27.05 o
 -12   2   3    11775.42    12303.68    515.40 o
 -10   2   3     3243.16     3357.09    121.05 o
  -8   2   3     2716.61     2531.14    118.40 o
  -6   2   3     7552.18     7330.69    133.02 o
  -4   2   3    16442.86    16676.86    174.30 o
  -2   2   3    32947.64    34245.89    365.17 o
   0   2   3     3822.96     3795.47     80.18 o
   2   2   3     9752.06     9578.92    238.78 o
   4   2   3    14997.78    15052.03    217.76 o
   6   2   3     3770.85     3747.25    126.84 o
   8   2   3       32.44       49.56     58.72 o
 -11   3   3      380.35      341.38     25.22 o
  -9   3   3     4409.05     4204.35    226.77 o
  -7   3   3    42969.88    43224.96    351.48 o
  -5   3   3    29272.95    28888.29    304.22 o
  -3   3   3     4804.63     4548.81     89.66 o
  -1   3   3       13.01       87.70     30.15 o
   1   3   3    24323.71    24859.25    221.35 o
   3   3   3    32751.82    32476.91    340.97 o
   5   3   3       27.10       52.99     43.97 o
   7   3   3     2123.96     1870.79     95.90 o
 -12   4   3     5269.84     5767.57    250.48 o
 -10   4   3       69.71       41.79     47.70 o
  -8   4   3    16107.16    16533.08    235.62 o
  -6   4   3     2176.80     2075.94     91.45 o
  -4   4   3      187.42      338.96     46.05 o
  -2   4   3     9175.18     8819.63    127.66 o
   0   4   3     5730.65     5491.23    101.13 o
   2   4   3    18790.36    18715.84    287.44 o
   4   4   3     8545.30     8448.24    202.74 o
   6   4   3     2719.71     2455.22    105.12 o
 -11   5   3     2983.74     2979.09    130.60 o
  -9   5   3    11894.28    12187.88    218.58 o
  -7   5   3    14166.21    13319.84    202.47 o
  -5   5   3      160.88      170.57     31.44 o
  -3   5   3       15.60      249.29    134.28 o
  -1   5   3     6878.78     7032.99    119.40 o
   1   5   3    85710.12    86890.03    984.57 o
   3   5   3     1995.78     2055.77     78.03 o
   5   5   3     2647.69     2813.56    107.26 o
   7   5   3      462.79      516.19     31.55 o
 -12   6   3     2351.58     2555.26    155.98 o
 -10   6   3    23011.13    23708.92    968.96 o
  -8   6   3     1702.00     1674.72     83.14 o
  -6   6   3    46497.13    45173.90   1299.60 o
  -4   6   3    48437.68    48796.97    331.37 o
  -2   6   3    22352.11    23666.27    216.91 o
   0   6   3     6916.84     7176.80    128.34 o
   2   6   3      552.44      510.66     27.91 o
   4   6   3        1.73       -0.63     28.78 o
   6   6   3    32382.74    31218.92   1514.18 o
 -11   7   3     6867.73     6853.70    416.66 o
  -9   7   3     9829.36     9900.54    205.90 o
  -7   7   3     3981.71     3991.39    120.33 o
  -5   7   3      160.68      335.23    185.28 o
  -3   7   3     5639.18     5730.40    243.17 o
  -1   7   3     4530.95     4454.39     99.83 o
   1   7   3    41892.82    42067.75    496.52 o
   3   7   3      328.64      480.50    148.47 o
   5   7   3     8510.48     8430.31    244.66 o
   7   7   3       22.83       80.55     49.27 o
 -12   8   3     8391.97     8947.99    375.64 o
 -10   8   3     1267.15     1412.23     73.17 o
  -8   8   3     2406.63     2403.48    138.94 o
  -6   8   3     3291.52     2985.01    174.54 o
  -4   8   3     9914.45    10029.29    161.85 o
  -2   8   3    19072.15    19537.11    216.62 o
   0   8   3     1019.32     1046.21     49.18 o
   2   8   3     2995.49     3069.30     95.91 o
   4   8   3    15854.39    15583.01    323.65 o
   6   8   3     5489.59     5410.35    297.81 o
 -11   9   3     1492.07     1407.32     84.37 o
  -9   9   3     5916.54     5911.89    245.17 o
  -7   9   3    23714.16    22390.13    465.46 o
  -5   9   3    17590.55    18024.58    247.79 o
  -3   9   3    17842.06    17207.11    493.98 o
  -1   9   3       36.39       52.85     34.09 o
   1   9   3     9742.87     9809.99    287.64 o
   3   9   3    15901.80    15983.98    238.07 o
   5   9   3      725.55      743.54     42.95 o
 -10  10   3     2366.13     2087.51    234.15 o
  -8  10   3    10181.29    10317.73    568.29 o
  -6  10   3      709.54      679.73     38.69 o
  -4  10   3     3247.24     3282.99    102.24 o
  -2  10   3    13993.65    13209.56    727.46 o
   0  10   3     9537.06     9428.03    176.98 o
   2  10   3    16033.34    15759.45    229.78 o
   4  10   3     8656.83     8801.75    195.02 o
   6  10   3      421.55      416.07     27.94 o
 -11  11   3      729.51      723.51     46.05 o
  -9  11   3    13407.49    13412.64    618.54 o
  -7  11   3     4669.35     4511.81    136.22 o
  -5  11   3      162.12      187.62     28.00 o
  -3  11   3     1522.03     1465.62     69.07 o
  -1  11   3     2148.44     2050.77    107.05 o
   1  11   3    37798.72    38188.84   1818.12 o
   3  11   3        8.38       19.98     52.06 o
   5  11   3      754.19      808.44     40.41 o
 -10  12   3    14436.45    14952.80   1063.21 o
  -8  12   3      708.72      666.14    101.28 o
  -6  12   3    17870.88    17952.57    332.31 o
  -4  12   3    14610.06    14749.96    419.97 o
  -2  12   3     7973.25     8074.38    382.33 o
   0  12   3     2851.46     3126.69    135.80 o
   2  12   3      637.49      701.78     39.07 o
   4  12   3     1654.95     1657.16     92.35 o
  -9  13   3     2789.04     2800.18    127.40 o
  -7  13   3      452.96      555.88     65.39 o
  -5  13   3      612.71      816.77    117.32 o
  -3  13   3    10728.12    10617.32    200.00 o
  -1  13   3     5545.92     5758.80    455.21 o
   1  13   3    11674.03    11077.94    580.38 o
   3  13   3     1173.52     1318.59     64.37 o
   5  13   3    11072.05    11057.43    399.73 o
  -8  14   3      613.53      608.17     35.02 o
  -6  14   3     5005.95     4775.50    149.47 o
  -4  14   3     5279.74     5092.72    258.12 o
  -2  14   3     8501.67     8405.06    184.72 o
   0  14   3       96.20      145.00     27.00 o
   2  14   3     2285.02     2224.49    163.50 o
   4  14   3     6706.81     6674.81    195.83 o
  -9  15   3     1536.49     1475.11     88.45 o
  -7  15   3     8897.72     9064.76    446.67 o
  -5  15   3    10715.49    10537.56    221.03 o
  -3  15   3     5237.26     5460.80    151.63 o
  -1  15   3        7.37      139.07    111.29 o
   1  15   3     2096.12     2250.67    106.39 o
   3  15   3    14168.95    13683.01    427.85 o
  -8  16   3    11206.64    11081.10    481.62 o
  -6  16   3       13.36       37.35     40.59 o
  -4  16   3       13.58       40.75     31.30 o
  -2  16   3     2241.31     2019.98    102.95 o
   0  16   3     4546.85     4585.97    289.38 o
   2  16   3    10781.07    11097.70    817.47 o
  -7  17   3     3697.51     4008.79    155.38 o
  -5  17   3      863.15      852.53     67.69 o
  -3  17   3      125.97      182.48     61.02 o
  -1  17   3        8.06       46.37     51.56 o
   1  17   3    21228.83    20744.86   1366.75 o
  -6  18   3    12519.33    12149.66    267.48 o
  -4  18   3     2954.33     3492.77    198.77 o
  -2  18   3     3196.23     3200.11    175.71 o
   0  18   3      470.13      546.17     33.22 o
  -3  19   3     3524.44     3424.60    144.08 o
 -12   0   4     1335.89     1227.78     69.41 o
 -10   0   4    11375.92    11459.49    225.84 o
  -8   0   4    52592.52    50565.37    413.43 o
  -6   0   4     5507.33     5153.09    119.56 o
  -4   0   4     6521.92     6513.97    121.34 o
  -2   0   4    76111.39    76660.48   1340.78 o
   0   0   4    50041.42    50953.20    643.96 o
   2   0   4      485.12      486.87     28.46 o
   4   0   4     4678.49     4511.86    316.58 o
   6   0   4    12743.75    11961.14    248.05 o
 -13   1   4    13097.08    14108.73    208.64 o
 -11   1   4      288.62      234.31     32.14 o
  -9   1   4       26.40       30.74     22.07 o
  -7   1   4     1769.49     1700.37     53.24 o
  -5   1   4     2334.11     2388.02     91.63 o
  -3   1   4    39773.65    39640.04    298.20 o
  -1   1   4     7481.32     7271.79     89.05 o
   1   1   4     1402.83     1385.96     44.58 o
   3   1   4     5580.98     5590.19    103.74 o
   5   1   4     2775.32     2807.85     94.63 o
 -12   2   4     1669.24     1741.99     84.28 o
 -10   2   4     5461.73     5488.06    157.93 o
  -8   2   4     6646.11     6459.47    219.46 o
  -6   2   4     4786.96     4668.52    113.19 o
  -4   2   4    10707.85    10326.37    151.77 o
  -2   2   4     1651.47     1639.56     61.40 o
   0   2   4    22617.49    22017.11    228.67 o
   2   2   4       18.76       33.05     28.59 o
   4   2   4     1291.57     1416.16     77.70 o
   6   2   4      332.06      352.87     25.12 o
 -13   3   4     3521.64     3380.80    404.89 o
 -11   3   4      416.73      417.42     26.57 o
  -9   3   4     7538.91     7368.38    304.71 o
  -7   3   4     9589.84     9313.60    223.83 o
  -5   3   4    52669.29    50635.34   1927.20 o
  -3   3   4        0.51       16.33     35.16 o
  -1   3   4     1407.97     1724.20     64.77 o
   1   3   4      235.14      233.39     14.94 o
   3   3   4    36824.09    35413.92    350.32 o
   5   3   4     6236.68     6367.80    174.11 o
 -12   4   4     1468.70     1659.38     83.06 o
 -10   4   4     4119.68     4213.65    142.75 o
  -8   4   4     3622.30     3587.64    194.04 o
  -6   4   4     6316.93     6213.61    255.86 o
  -4   4   4    29026.20    28606.85    557.11 o
  -2   4   4       37.34       39.74     25.88 o
   0   4   4    15035.94    14682.97    189.75 o
   2   4   4       45.11       79.98     15.50 o
   4   4   4      138.91       58.64     57.15 o
   6   4   4      208.67      249.80     48.20 o
 -11   5   4       17.98        4.03     37.54 o
  -9   5   4      133.61       83.10     39.40 o
  -7   5   4      327.46      311.68     57.58 o
  -5   5   4     3689.20     3910.64    104.94 o
  -3   5   4    18039.22    18052.38    320.06 o
  -1   5   4     3509.03     3394.24     91.45 o
   1   5   4       12.99       23.10     38.39 o
   3   5   4     2531.49     2600.30     99.91 o
   5   5   4     2436.09     2387.97    109.74 o
 -12   6   4      143.90      216.91     27.77 o
 -10   6   4     6360.95     6566.30    175.64 o
  -8   6   4    17792.74    17230.00    521.08 o
  -6   6   4    36003.85    33881.41    534.71 o
  -4   6   4      688.15      776.52     41.15 o
  -2   6   4    30508.62    31102.01    388.70 o
   0   6   4     3976.84     4088.07    107.18 o
   2   6   4     2862.16     2801.49    116.10 o
   4   6   4     9875.57     9689.73    204.95 o
   6   6   4     4136.74     4024.70    380.50 o
 -11   7   4      110.84       81.91     45.46 o
  -9   7   4     3761.15     3800.65    129.46 o
  -7   7   4     2927.55     3112.76    192.72 o
  -5   7   4       77.28      131.77     15.21 o
  -3   7   4    10382.72    10389.10    177.42 o
  -1   7   4    14763.93    14728.18    221.04 o
   1   7   4     3046.10     3020.33    243.53 o
   3   7   4     1068.53     1216.24     92.83 o
   5   7   4      242.14      271.03     38.60 o
 -12   8   4      385.61      408.68     31.20 o
 -10   8   4     5117.19     5276.67    216.94 o
  -8   8   4     6413.23     6006.31    162.35 o
  -6   8   4     4422.96     4485.12    125.29 o
  -4   8   4     8290.88     8160.36    157.14 o
  -2   8   4      271.09      380.02     31.30 o
   0   8   4    13678.72    14059.29    380.09 o
   2   8   4        1.63       26.17     29.13 o
   4   8   4     1124.24     1145.78     64.32 o
 -11   9   4      933.42      972.81    100.71 o
  -9   9   4     6720.05     6346.77    291.61 o
  -7   9   4    13493.72    13003.33    386.32 o
  -5   9   4    42235.70    41046.21    371.20 o
  -3   9   4       15.75        4.38     34.30 o
  -1   9   4      372.93      480.24     31.44 o
   1   9   4      151.11      196.32     59.66 o
   3   9   4    28353.62    27485.06    751.97 o
   5   9   4     4651.32     4642.97    160.87 o
 -10  10   4     3041.45     3099.47    136.96 o
  -8  10   4      684.52      577.01     64.25 o
  -6  10   4      312.78      340.38     63.60 o
  -4  10   4    20640.77    20833.20    267.15 o
  -2  10   4      703.64      755.96    115.96 o
   0  10   4     3265.26     3166.78    146.13 o
   2  10   4      132.13      151.19     21.84 o
   4  10   4      323.57      322.44     25.71 o
 -11  11   4     1175.82     1127.36     57.38 o
  -9  11   4     1134.60     1138.14     64.03 o
  -7  11   4       85.56       63.94     38.31 o
  -5  11   4     4009.42     4005.61    124.14 o
  -3  11   4    27243.40    27537.21    315.49 o
  -1  11   4      441.86      548.84     30.48 o
   1  11   4        2.10       75.74     24.69 o
   3  11   4     5013.90     5190.96    171.26 o
 -10  12   4     6206.82     5817.99    365.38 o
  -8  12   4    15202.86    14571.56    716.55 o
  -6  12   4     6026.35     5628.66    156.26 o
  -4  12   4       20.99        7.88     39.53 o
  -2  12   4    31868.72    31897.25    351.12 o
   0  12   4    10176.74    10249.77    363.61 o
   2  12   4       23.29       92.91     18.09 o
   4  12   4     5991.76     6049.82    180.32 o
  -9  13   4     2230.84     2124.96    175.17 o
  -7  13   4     1239.69     1267.17     68.77 o
  -5  13   4      540.45      562.16     46.48 o
  -3  13   4     9077.23     9083.23    294.29 o
  -1  13   4     7009.42     7269.09    247.16 o
   1  13   4     1395.26     1391.61     75.17 o
   3  13   4     1120.54     1068.99     88.96 o
  -8  14   4     4033.96     3779.22    150.85 o
  -6  14   4     7803.90     7874.84    311.17 o
  -4  14   4     3291.47     3144.72    164.18 o
  -2  14   4     1416.46     1377.44    158.39 o
   0  14   4    12555.65    12342.32    241.59 o
   2  14   4      947.11      827.55     87.74 o
  -7  15   4     2003.12     2011.60    124.37 o
  -5  15   4    11246.11    11092.93    799.11 o
  -3  15   4      156.92      223.44     29.65 o
  -1  15   4     3102.53     3493.31    215.69 o
   1  15   4     1033.85     1045.05     71.99 o
  -6  16   4       75.85      107.25     64.17 o
  -4  16   4    18391.71    17999.58    301.22 o
  -2  16   4      487.64      466.31     69.62 o
   0  16   4     1833.35     1804.29     89.34 o
  -5  17   4      712.55      644.96    116.82 o
  -3  17   4     6919.41     7018.38    199.48 o
  -1  17   4      638.88      678.65     37.11 o
 -12   0   5     3007.86     2838.44    135.08 o
 -10   0   5     7104.75     6955.64    179.39 o
  -8   0   5    20621.04    21187.42    682.27 o
  -6   0   5    45590.36    44851.56   2036.80 o
  -4   0   5      744.08      681.52     39.51 o
  -2   0   5    14838.27    14603.21    200.52 o
   0   0   5     8699.35     8682.39    165.12 o
   2   0   5    33212.60    32852.74    613.68 o
   4   0   5      108.80       87.99     23.85 o
 -13   1   5     3925.12     4153.21    117.78 o
 -11   1   5      101.43       38.70     35.35 o
  -9   1   5      379.36      402.85     41.91 o
  -7   1   5      353.35      450.26     31.76 o
  -5   1   5     4811.63     4839.89    109.82 o
  -3   1   5    17188.98    16854.90    227.07 o
  -1   1   5       20.74       65.78     18.50 o
   1   1   5     1493.40     1481.96     53.54 o
   3   1   5     6398.38     6246.32    142.84 o
 -12   2   5      613.55      650.58     43.48 o
 -10   2   5     3072.99     3140.86    124.46 o
  -8   2   5       43.88       13.75     51.56 o
  -6   2   5     2286.80     2347.95     89.75 o
  -4   2   5     2696.58     2734.22    206.26 o
  -2   2   5       16.10       36.98     26.57 o
   0   2   5    20803.60    20764.73    259.78 o
   2   2   5      293.14      304.66     45.84 o
   4   2   5       46.83       73.67     36.41 o
 -13   3   5       82.33      113.56     58.22 o
 -11   3   5    40796.73    41031.29    848.44 o
  -9   3   5     3684.37     3411.82    124.85 o
  -7   3   5    15578.02    15986.69    932.72 o
  -5   3   5     5379.52     5626.29    132.22 o
  -3   3   5    17906.76    17976.25    224.66 o
  -1   3   5    24810.97    24443.64    272.42 o
   1   3   5     5234.88     5063.07    136.37 o
   3   3   5     2552.42     2742.63    114.64 o
 -12   4   5      125.02      118.24     29.42 o
 -10   4   5     1024.53     1085.75     57.14 o
  -8   4   5      466.46      478.55     28.96 o
  -6   4   5     4172.43     4077.14    273.29 o
  -4   4   5     4632.39     4850.31    121.78 o
  -2   4   5     1356.99     1429.41     68.06 o
   0   4   5    17996.76    18032.05    692.05 o
   2   4   5       15.23       48.85     27.95 o
   4   4   5     2415.93     2216.30    102.39 o
 -11   5   5       78.86      142.90     92.38 o
  -9   5   5       58.77       72.04     45.98 o
  -7   5   5      165.94      206.56     36.45 o
  -5   5   5     5310.50     5199.56    132.86 o
  -3   5   5     2886.81     2912.09    193.08 o
  -1   5   5       88.97       67.38     32.47 o
   1   5   5      958.69      929.07     53.42 o
   3   5   5     3335.43     3480.82    129.66 o
 -12   6   5     2705.19     2833.17    229.14 o
 -10   6   5     2802.19     2659.91    118.55 o
  -8   6   5    22599.38    23124.45    451.68 o
  -6   6   5    27557.90    27073.51   1020.79 o
  -4   6   5       47.30       76.74     31.26 o
  -2   6   5     8788.67     8705.71    283.71 o
   0   6   5     1993.38     2007.49    122.23 o
   2   6   5    22445.66    22725.78    439.48 o
   4   6   5       70.34       87.66     36.00 o
 -11   7   5      156.99      246.39     22.74 o
  -9   7   5     1516.65     1486.77    198.22 o
  -7   7   5      886.73     1012.31     57.12 o
  -5   7   5      212.09      246.54     17.90 o
  -3   7   5     5666.10     5543.25    140.20 o
  -1   7   5     3095.57     3131.04    243.38 o
   1   7   5     2340.36     2358.89    278.65 o
   3   7   5      639.45      661.78     37.01 o
 -12   8   5       63.36       57.10     58.51 o
 -10   8   5     7841.67     7516.23    227.96 o
  -8   8   5     1703.01     1537.04     80.25 o
  -6   8   5     7231.52     6966.83    398.22 o
  -4   8   5       12.49       -4.93     28.25 o
  -2   8   5      864.56      905.42     49.15 o
   0   8   5    21218.87    20956.97    472.71 o
   2   8   5      645.22      672.70     35.67 o
 -11   9   5    27937.52    27865.69    403.03 o
  -9   9   5      535.84      546.70     29.43 o
  -7   9   5    10127.77    10038.36    247.27 o
  -5   9   5     1614.71     1776.73     89.70 o
  -3   9   5     9462.00     9583.28    189.13 o
  -1   9   5    12640.90    12767.80    223.90 o
   1   9   5     3105.37     2893.85    163.39 o
   3   9   5     4837.17     4679.21    163.00 o
 -10  10   5      182.60      221.62     28.81 o
  -8  10   5       38.98       56.95     54.93 o
  -6  10   5       12.11      -15.19     63.09 o
  -4  10   5     4292.79     4442.59    134.90 o
  -2  10   5      739.94      786.57     43.30 o
   0  10   5     7400.43     8029.02    489.03 o
   2  10   5       32.48       81.93     69.75 o
  -9  11   5     1141.64     1174.02    105.23 o
  -7  11   5       62.00       87.23     47.55 o
  -5  11   5     5135.12     5116.28    176.44 o
  -3  11   5    10464.99    10807.56    214.78 o
  -1  11   5      133.22       99.59     44.04 o
   1  11   5      193.00      245.60     56.43 o
 -10  12   5     5621.06     5844.90    393.08 o
  -8  12   5    13048.83    13484.74    777.47 o
  -6  12   5    17588.87    16874.92    365.79 o
  -4  12   5      195.42      279.29     30.29 o
  -2  12   5     7038.85     7364.69    181.00 o
   0  12   5     2803.69     2664.03    116.22 o
   2  12   5    20479.02    19630.33    864.24 o
  -9  13   5     1620.98     1600.71     80.13 o
  -7  13   5     1086.06      898.52     69.77 o
  -5  13   5       22.97       78.00     47.19 o
  -3  13   5     3661.80     3998.67    140.62 o
  -1  13   5     3085.44     3091.55    208.31 o
   1  13   5     2493.05     2265.02    302.93 o
  -8  14   5       55.30      133.20     60.73 o
  -6  14   5     1778.83     2132.25    105.78 o
  -4  14   5      729.47      815.00     53.93 o
  -2  14   5        0.58        7.35     32.67 o
   0  14   5    11015.46    10900.43    252.89 o
  -7  15   5     8336.27     8275.40    802.62 o
  -5  15   5       14.92       23.09     88.37 o
  -3  15   5     9087.75     8582.54    220.26 o
  -1  15   5     4775.27     5047.50    343.05 o
  -4  16   5     4277.28     4175.44    159.34 o
 -12   0   6     4978.76     5293.33    178.84 o
 -10   0   6     6297.31     5929.14    180.28 o
  -8   0   6     1817.42     1678.26     90.54 o
  -6   0   6    10182.70    10303.54    488.52 o
  -4   0   6      908.17      906.56     48.57 o
  -2   0   6      144.24      151.41     20.77 o
   0   0   6     6523.00     6252.03    159.90 o
   2   0   6    24211.45    24203.69    362.06 o
 -11   1   6        3.52        9.35     30.62 o
  -9   1   6     8759.39     9081.50    170.05 o
  -7   1   6     2973.28     2910.62    133.89 o
  -5   1   6    25105.06    24870.10    453.15 o
  -3   1   6     2058.43     2095.97     63.70 o
  -1   1   6     3738.22     3611.10     87.96 o
   1   1   6      471.94      504.02     20.51 o
 -12   2   6     1071.37     1075.01    104.29 o
 -10   2   6       65.55       89.63     37.09 o
  -8   2   6     6576.56     6509.66    166.53 o
  -6   2   6     7883.44     8083.80    484.37 o
  -4   2   6    15570.33    15853.60    465.35 o
  -2   2   6     1649.94     1575.44    145.43 o
   0   2   6     1296.85     1258.04     92.55 o
   2   2   6        4.40       32.18     36.38 o
 -11   3   6     6646.76     6153.47    267.26 o
  -9   3   6    13033.64    12526.64    476.65 o
  -7   3   6     1400.41     1247.26    124.86 o
  -5   3   6      105.97      166.51     59.58 o
  -3   3   6     3903.88     3819.43    124.31 o
  -1   3   6    14756.20    14452.73    329.41 o
   1   3   6      445.26      517.77     27.27 o
 -12   4   6      982.18      924.21     48.67 o
 -10   4   6      477.88      471.67     29.00 o
  -8   4   6     6448.34     6329.62    321.44 o
  -6   4   6    10433.68    10307.31    532.45 o
  -4   4   6    19522.29    19375.82    296.32 o
  -2   4   6     3153.93     3054.80    111.51 o
   0   4   6       48.81       44.88     57.58 o
   2   4   6       30.25      138.73     58.01 o
 -11   5   6     1415.72     1347.36     76.03 o
  -9   5   6     9992.12    10169.39    374.76 o
  -7   5   6    14876.36    14542.82    390.24 o
  -5   5   6     7865.71     8146.24    395.74 o
  -3   5   6     3971.19     4024.52    127.51 o
  -1   5   6     8980.28     9481.80    547.03 o
   1   5   6     5325.85     5248.54    156.79 o
 -10   6   6     1604.13     1718.45    190.05 o
  -8   6   6     5353.98     5318.89    247.21 o
  -6   6   6     8633.07     9186.18    197.07 o
  -4   6   6     5936.97     6053.17    284.26 o
  -2   6   6     1262.76     1316.52     62.67 o
   0   6   6     3613.84     3515.36    126.72 o
   2   6   6    23695.20    23947.46    655.38 o
 -11   7   6        2.77       61.45     38.43 o
  -9   7   6     7595.24     7721.08    231.39 o
  -7   7   6     3018.30     3390.08    195.78 o
  -5   7   6    15530.28    15169.88    586.53 o
  -3   7   6      570.18      631.14     67.33 o
  -1   7   6     4088.38     4125.00    150.45 o
   1   7   6     1375.61     1350.03    160.67 o
 -10   8   6      123.79       42.45     79.78 o
  -8   8   6     3755.46     3739.28    137.38 o
  -6   8   6     8318.02     8679.82    198.38 o
  -4   8   6    15507.14    16074.40    262.94 o
  -2   8   6      116.88        0.00     60.44 o
   0   8   6      171.03      217.66     28.50 o
  -9   9   6     7870.89     7578.19    272.77 o
  -7   9   6      952.63      949.30     44.95 o
  -5   9   6       13.43      -13.30     36.04 o
  -3   9   6     1481.61     1398.39     72.76 o
  -1   9   6    11229.41    11252.67    229.86 o
   1   9   6      909.19      958.75     54.01 o
 -10  10   6      945.38      843.13     43.23 o
  -8  10   6     8072.07     8358.13    488.05 o
  -6  10   6      609.96      731.35     41.73 o
  -4  10   6     8885.45     9424.54    218.61 o
  -2  10   6     6916.47     7057.12    187.87 o
   0  10   6     2863.07     2786.65    159.64 o
  -9  11   6     6690.55     6660.54    198.10 o
  -7  11   6     4621.67     4998.35    469.86 o
  -5  11   6     9839.89     9844.76    221.60 o
  -3  11   6     2914.90     2692.04    136.29 o
  -1  11   6     3777.47     3810.29    143.91 o
  -8  12   6      655.68      640.57     32.25 o
  -6  12   6     1912.87     2411.35    452.99 o
  -4  12   6      497.34      478.42     31.19 o
  -2  12   6     1269.34     1288.93    116.40 o
  -7  13   6      348.01      406.13    147.18 o
  -5  13   6    13883.30    13779.70    279.69 o
  -3  13   6        9.39       10.60     73.48 o
 -10   0   7      701.79      746.85     66.54 o
  -8   0   7     5239.35     5350.94    244.18 o
  -6   0   7      349.77      371.06     23.59 o
  -4   0   7     6379.34     6182.57    172.30 o
  -2   0   7    23456.71    23136.49    528.91 o
   0   0   7     4213.31     4175.70    223.04 o
 -11   1   7      587.24      628.91     42.74 o
  -9   1   7      100.61       98.44     30.38 o
  -7   1   7     5114.32     4950.47    167.77 o
  -5   1   7     2844.32     2837.48     90.00 o
  -3   1   7      404.96      450.93     27.33 o
  -1   1   7     2074.51     2199.54     76.70 o
 -10   2   7     4325.99     4284.16    157.54 o
  -8   2   7      286.04      279.44     80.28 o
  -6   2   7      746.82      734.10     40.01 o
  -4   2   7     6611.43     6604.32    333.18 o
  -2   2   7      213.56      236.72     31.37 o
   0   2   7      480.08      567.85     36.89 o
 -11   3   7     6471.82     6572.73    201.97 o
  -9   3   7     9921.90    10430.57    643.94 o
  -7   3   7    19301.33    18828.87    821.40 o
  -5   3   7     3360.93     3351.13    126.38 o
  -3   3   7    10977.67    10921.47    225.64 o
  -1   3   7      617.43      675.13     36.42 o
 -10   4   7      494.95      550.13     97.91 o
  -8   4   7     1350.61     1500.45    157.52 o
  -6   4   7        3.58      -12.99     42.44 o
  -4   4   7     1767.97     1776.85    125.80 o
  -2   4   7     2493.25     2572.07    112.76 o
 -11   5   7     1857.64     1954.42    101.70 o
  -9   5   7      330.42      398.68     27.03 o
  -7   5   7     9741.49     9532.62    219.58 o
  -5   5   7      496.28      596.11     33.38 o
  -3   5   7      578.32      554.83     31.44 o
  -1   5   7     2594.32     2819.56    124.07 o
 -10   6   7     2393.96     2470.88    118.25 o
  -8   6   7     3047.29     3341.44    225.00 o
  -6   6   7      752.53      901.21    110.95 o
  -4   6   7     9346.13     9173.78    571.19 o
  -2   6   7    32454.89    32249.56    447.00 o
  -9   7   7      230.29      274.41     34.84 o
  -7   7   7     4306.53     4475.52    177.83 o
  -5   7   7     1294.05     1359.32     69.76 o
  -3   7   7       47.53       36.95     62.73 o
  -8   8   7       51.15        1.03     49.77 o
  -6   8   7      328.24      351.78     26.47 o
  -4   8   7     4342.20     4240.78    290.35 o
  -2   8   7      257.71      313.30     25.16 o
  -9   9   7     4618.89     4946.65    445.11 o
  -7   9   7    11361.16    11645.54    597.56 o
  -5   9   7     2112.40     2046.44     99.89 o
  -3   9   7    15519.47    15567.11    290.25 o
  -6  10   7       24.58       48.85     57.43 o
  -4  10   7     2385.42     2392.67    186.64 o
  -8   0   8     5274.48     5335.63    352.69 o
  -6   0   8      445.24      483.43     30.57 o
  -4   0   8      929.19      841.67     45.98 o
  -9   1   8     3104.65     3333.49    117.31 o
  -7   1   8     3090.54     3322.64    202.32 o
  -5   1   8     5859.70     5880.78    178.44 o
  -8   2   8     2140.66     2238.75    109.15 o
  -6   2   8     5217.22     5372.78    478.93 o
  -5   3   8     8472.55     8243.64    573.39 o
  -6   4   8     5144.09     5201.19    252.25 o
 
